# Supplementary material for: Protein-Based Anchoring Methods for Nucleic Acid Detection in Lateral Flow Format Assays
Source: Micromachines (Basel). 2023 Oct 16;14(10):1936. doi: 10.3390/mi14101936 (PMC10608873; doi:10.3390/mi14101936)
Supplement: Supplementary file 1 [file micromachines-14-01936-s001.zip]

Archive with 1 entries (1 files):
- micromachines-2642768-supplementary.pdf
